# Supplementary material for: Development of an Immunochromatographic Strip Using Conjugated Gold Nanoparticles for the Rapid Detection of Klebsiella pneumoniae Causing Neonatal Sepsis
Source: Pharmaceutics. 2021 Jul 26;13(8):1141. doi: 10.3390/pharmaceutics13081141 (PMC8401635; doi:10.3390/pharmaceutics13081141)
Supplement: Supplementary file 1 [file pharmaceutics-13-01141-s001.zip]

Archive with 1 entries (1 files):
- pharmaceutics-1261021-supplementary.pdf
